# Supplementary material for: An effective digital image watermarking scheme incorporating DCT, DFT and SVD transformations
Source: PeerJ Comput Sci. 2023 Jul 10;9:e1427. doi: 10.7717/peerj-cs.1427 (PMC10403172; doi:10.7717/peerj-cs.1427)
Supplement: Supplemental Information 1 — The main program, and the subfunctions and programs (bloc.m, extract.m, farng.m, iarng.m, izigzag.m, rebloc1.m, watermkg.m, zigzag.m) required for calculations. The carrier and watermark image files are: barb.gif, cameraman.tif. The images used in this study are non-copyrighted standard image processing test images widely available through many open image databases like http://sipi.usc.edu/database/ and http://www.imageprocessingplace.com/root_files_V3/image_databases.htm. [file peerj-cs-09-1427-s001.zip › Code/bloc.m]

function f=bloc(bb,m,n)

co=0;
  
for i=1:(m/2)*(n/2):m*n
    co=co+1;
    
    for j=0:m/2-1
        
        for k=0:n/2-1
            
            b(j+1,k+1,co)=bb(1,(i-1)+j*(m/2)+k+1);
        end
    end
%      figure, imshow(ifft2(ifftshift(b(:,:,co))));
end
f=b;
