# Supplementary material for: An effective digital image watermarking scheme incorporating DCT, DFT and SVD transformations
Source: PeerJ Comput Sci. 2023 Jul 10;9:e1427. doi: 10.7717/peerj-cs.1427 (PMC10403172; doi:10.7717/peerj-cs.1427)
Supplement: Supplemental Information 1 — The main program, and the subfunctions and programs (bloc.m, extract.m, farng.m, iarng.m, izigzag.m, rebloc1.m, watermkg.m, zigzag.m) required for calculations. The carrier and watermark image files are: barb.gif, cameraman.tif. The images used in this study are non-copyrighted standard image processing test images widely available through many open image databases like http://sipi.usc.edu/database/ and http://www.imageprocessingplace.com/root_files_V3/image_databases.htm. [file peerj-cs-09-1427-s001.zip › Code/extract.m]

function wmk=extract(uw,sa,vw,femb)
[m,n]=size(femb);
a1=fft2(femb);
a1=fftshift(a1);
bb1=farng(a1);
bw=bloc(bb1,m,n);
[m1,n1,k1]=size(bw);
bwl(1,:)=zigzag(dct(bw(:,:,1)));
bwl(2,:)=zigzag(dct(bw(:,:,2)));
bwl(3,:)=zigzag(dct(bw(:,:,3)));
bwl(4,:)=zigzag(dct(bw(:,:,4)));

ifllw=[bwl(1,1:(m1/2)*(n1/2)) [bwl(2,1:(m1/2)*(n1/2)) [bwl(3,1:(m1/2)*(n1/2)) bwl(4,1:(m1/2)*(n1/2))]]];
iflhw=[bwl(1,(m1/2)*(n1/2)+1:2*(m1/2)*(n1/2)) [bwl(2,(m1/2)*(n1/2)+1:2*(m1/2)*(n1/2)) [bwl(3,(m1/2)*(n1/2)+1:2*(m1/2)*(n1/2)) bwl(4,(m1/2)*(n1/2)+1:2*(m1/2)*(n1/2))]]];
ifhlw=[bwl(1,2*(m1/2)*(n1/2)+1:3*(m1/2)*(n1/2)) [bwl(2,2*(m1/2)*(n1/2)+1:3*(m1/2)*(n1/2)) [bwl(3,2*(m1/2)*(n1/2)+1:3*(m1/2)*(n1/2)) bwl(4,2*(m1/2)*(n1/2)+1:3*(m1/2)*(n1/2))]]];
ifhhw=[bwl(1,3*(m1/2)*(n1/2)+1:4*(m1/2)*(n1/2)) [bwl(2,3*(m1/2)*(n1/2)+1:4*(m1/2)*(n1/2)) [bwl(3,3*(m1/2)*(n1/2)+1:4*(m1/2)*(n1/2)) bwl(4,3*(m1/2)*(n1/2)+1:4*(m1/2)*(n1/2))]]];

bww1(1,:)=ifllw(1,:);
bww1(2,:)=iflhw(1,:);
bww1(3,:)=ifhlw(1,:);
bww1(4,:)=ifhhw(1,:);

    for i=1:4
    bwf(:,:,i)=izigzag(bww1(i,:),m1,n1);
    [uawm(:,:,i) sawm(:,:,i) vawm(:,:,i)] = svd(bwf(:,:,i));
        if i>3
        lamdawc(:,:,i)=(sawm(:,:,i)-sa(:,:,i))/0.1;
        else
        lamdawc(:,:,i)=(sawm(:,:,i)-sa(:,:,i))/0.1;   
        end    
    fwm=uw*lamdawc(:,:,i)*vw';
    wmk(:,:,i)=ifft2((fwm));
   end
end
