# Supplementary material for: An effective digital image watermarking scheme incorporating DCT, DFT and SVD transformations
Source: PeerJ Comput Sci. 2023 Jul 10;9:e1427. doi: 10.7717/peerj-cs.1427 (PMC10403172; doi:10.7717/peerj-cs.1427)
Supplement: Supplemental Information 1 — The main program, and the subfunctions and programs (bloc.m, extract.m, farng.m, iarng.m, izigzag.m, rebloc1.m, watermkg.m, zigzag.m) required for calculations. The carrier and watermark image files are: barb.gif, cameraman.tif. The images used in this study are non-copyrighted standard image processing test images widely available through many open image databases like http://sipi.usc.edu/database/ and http://www.imageprocessingplace.com/root_files_V3/image_databases.htm. [file peerj-cs-09-1427-s001.zip › Code/farng.m]

function f=farng(a)
[m,n]=size(a);
i=1;
  j=1;
  cond=1;
 
  
  s1=[];
  while (cond==1)
      s=a(i,j:n);
      s1=[s1,s];
      s=a(i+1:m,n)';
      s1=[s1,s];
      s=a(m,n-1:-1:j);
      s1=[s1,s];
      s=a(m-1:-1:i+1,j)';
      s1=[s1,s];
      m=m-1;
      n=n-1;
      i=i+1;
      j=j+1;
      if i>m
          cond=0;
      end
  end
  f=s1;
