# Supplementary material for: An effective digital image watermarking scheme incorporating DCT, DFT and SVD transformations
Source: PeerJ Comput Sci. 2023 Jul 10;9:e1427. doi: 10.7717/peerj-cs.1427 (PMC10403172; doi:10.7717/peerj-cs.1427)
Supplement: Supplemental Information 1 — The main program, and the subfunctions and programs (bloc.m, extract.m, farng.m, iarng.m, izigzag.m, rebloc1.m, watermkg.m, zigzag.m) required for calculations. The carrier and watermark image files are: barb.gif, cameraman.tif. The images used in this study are non-copyrighted standard image processing test images widely available through many open image databases like http://sipi.usc.edu/database/ and http://www.imageprocessingplace.com/root_files_V3/image_databases.htm. [file peerj-cs-09-1427-s001.zip › Code/izigzag.m]

% Inverse zigzag scan of a matrix
% Arguments are: a 1-by-m*n array, 
% where m & n are vertical & horizontal sizes of an output matrix.
% Function returns a two-dimensional matrix of defined sizes,
% consisting of input array items gathered by a zigzag method.
%
% Alexey S. Sokolov a.k.a. nICKEL, Moscow, Russia
% June 2007
% alex.nickel@gmail.com

function output = izigzag(in, vmax, hmax)

% initializing the variables
%----------------------------------
h = 1;
v = 1;

vmin = 1;
hmin = 1;

output = zeros(vmax, hmax);

i = 1;
%----------------------------------

while ((v <= vmax) & (h <= hmax))

    if (mod(h + v, 2) == 0)                % going up

        if (v == vmin)
            output(v, h) = in(i);

            if (h == hmax)
	      v = v + 1;
	    else
              h = h + 1;
            end;

            i = i + 1;

        elseif ((h == hmax) & (v < vmax))
            output(v, h) = in(i);
            i;
            v = v + 1;
            i = i + 1;

        elseif ((v > vmin) & (h < hmax))
            output(v, h) = in(i);
            v = v - 1;
            h = h + 1;
            i = i + 1;
        end;
        
    else                                   % going down

       if ((v == vmax) & (h <= hmax))
            output(v, h) = in(i);
            h = h + 1;
            i = i + 1;
        
       elseif (h == hmin)
            output(v, h) = in(i);

            if (v == vmax)
	      h = h + 1;
	    else
              v = v + 1;
            end;

            i = i + 1;

       elseif ((v < vmax) & (h > hmin))
            output(v, h) = in(i);
            v = v + 1;
            h = h - 1;
            i = i + 1;
        end;

    end;

    if ((v == vmax) & (h == hmax))
        output(v, h) = in(i);
        break
    end;

end;
