# Supplementary material for: An effective digital image watermarking scheme incorporating DCT, DFT and SVD transformations
Source: PeerJ Comput Sci. 2023 Jul 10;9:e1427. doi: 10.7717/peerj-cs.1427 (PMC10403172; doi:10.7717/peerj-cs.1427)
Supplement: Supplemental Information 1 — The main program, and the subfunctions and programs (bloc.m, extract.m, farng.m, iarng.m, izigzag.m, rebloc1.m, watermkg.m, zigzag.m) required for calculations. The carrier and watermark image files are: barb.gif, cameraman.tif. The images used in this study are non-copyrighted standard image processing test images widely available through many open image databases like http://sipi.usc.edu/database/ and http://www.imageprocessingplace.com/root_files_V3/image_databases.htm. [file peerj-cs-09-1427-s001.zip › Code/watermkg.m]

function [sa, uw, vw, f]=watermkg(org,w)
a=fft2(org);
a=fftshift(a);
[m,n]=size(a);
w=imresize(w,[floor(m/2) floor(n/2)]);
dw=fft2(w);
bb=farng(a);
b=bloc(bb,m,n);
for i=1:4    
    [m1,n1,k1]=size(b);
    db=dct(b(:,:,i));
    odb=zigzag(db);
    ooo(i,:)=odb;
    ll(i,:)=odb(1:(m1/2)*(n1/2));
    lh(i,:)=odb((m1/2)*(n1/2)+1:2*(m1/2)*(n1/2));
    hl(i,:)=odb(2*(m1/2)*(n1/2)+1:3*(m1/2)*(n1/2));
    hh(i,:)=odb(3*(m1/2)*(n1/2)+1:4*(m1/2)*(n1/2));
end

fll=[ll(1,:) [ll(2,:) [ll(3,:) ll(4,:)]]];
flh=[lh(1,:) [lh(2,:) [lh(3,:) lh(4,:)]]];
fhl=[hl(1,:) [hl(2,:) [hl(3,:) hl(4,:)]]];
fhh=[hh(1,:) [hh(2,:) [hh(3,:) hh(4,:)]]];

bll=izigzag(fll,m1,n1);
blh=izigzag(flh,m1,n1);
bhl=izigzag(fhl,m1,n1);
bhh=izigzag(fhh,m1,n1);

b1(:,:,1)=bll;
b1(:,:,2)=blh;
b1(:,:,3)=bhl;
b1(:,:,4)=bhh;

[uw,sw,vw] = svd(dw);

for i=1:4
    [ua(:,:,i) sa(:,:,i) va(:,:,i)] = svd(b1(:,:,i));
    if i>3
        swc(:,:,i)=sa(:,:,i)+0.1*sw;
    else
        swc(:,:,i)=sa(:,:,i)+0.1*sw;   
    end
     astar(:,:,i)=ua(:,:,i)*swc(:,:,i)*va(:,:,i)';
     bl(i,:)=zigzag(astar(:,:,i));
end

ifll=[bl(1,1:(m1/2)*(n1/2)) [bl(2,1:(m1/2)*(n1/2)) [bl(3,1:(m1/2)*(n1/2)) bl(4,1:(m1/2)*(n1/2))]]];
iflh=[bl(1,(m1/2)*(n1/2)+1:2*(m1/2)*(n1/2)) [bl(2,(m1/2)*(n1/2)+1:2*(m1/2)*(n1/2)) [bl(3,(m1/2)*(n1/2)+1:2*(m1/2)*(n1/2)) bl(4,(m1/2)*(n1/2)+1:2*(m1/2)*(n1/2))]]];
ifhl=[bl(1,2*(m1/2)*(n1/2)+1:3*(m1/2)*(n1/2)) [bl(2,2*(m1/2)*(n1/2)+1:3*(m1/2)*(n1/2)) [bl(3,2*(m1/2)*(n1/2)+1:3*(m1/2)*(n1/2)) bl(4,2*(m1/2)*(n1/2)+1:3*(m1/2)*(n1/2))]]];
ifhh=[bl(1,3*(m1/2)*(n1/2)+1:4*(m1/2)*(n1/2)) [bl(2,3*(m1/2)*(n1/2)+1:4*(m1/2)*(n1/2)) [bl(3,3*(m1/2)*(n1/2)+1:4*(m1/2)*(n1/2)) bl(4,3*(m1/2)*(n1/2)+1:4*(m1/2)*(n1/2))]]];

bdash(:,:,1)=idct(izigzag(ifll,m1,n1));
bdash(:,:,2)=idct(izigzag(iflh,m1,n1));
bdash(:,:,3)=idct(izigzag(ifhl,m1,n1));
bdash(:,:,4)=idct(izigzag(ifhh,m1,n1));

img=iarng(rebloc1(bdash,m,n),m,n);
f=(ifft2(ifftshift(img)));
end
